# Supplementary material for: Genomic traits associated with copiotrophy decouple from maximum growth rate predictions along temperature gradients
Source: ISME J. 2026 Jun 9;20(1):wrag147. doi: 10.1093/ismejo/wrag147 (PMC13359058; doi:10.1093/ismejo/wrag147)
Supplement: Supplementary_material_wrag147 [file supplementary_material_wrag147.zip]

Archive with 4 entries (4 files):
- S2Text_copiotrophy_jlw.pdf
- SupplementalFigures_copiotrophy_jlw.pdf
- S1_table_trait_data_source.xlsx
- S1Text_copiotrophy.pdf
