# Supplementary material for: Genomic traits associated with copiotrophy decouple from maximum growth rate predictions along temperature gradients
Source: ISME J. 2026 Jun 9;20(1):wrag147. doi: 10.1093/ismejo/wrag147 (PMC13359058; doi:10.1093/ismejo/wrag147)
Supplement: Supplementary_material_wrag147 [file supplementary_material_wrag147.zip › S1_table_trait_data_source.xlsx]

## Sheet: Figures
Figure	Panel	Growth Data	Temperature Data
1	a	Madin et al.	Madin et al.
1	b	n/a (model)	n/a (model)
1	c	n/a (model)	n/a (model)
2	a	n/a	Gosha DB
2	b	n/a	Gosha DB
2	c	n/a	Gosha DB
2	d	Madin et al.	Madin et al.
2	e	n/a (model)	n/a (model)
2	f	n/a	n/a (model)
3	a	n/a (model)	n/a (model)
3	b	n/a	n/a (model)
4	a	Madin et al.	Madin et al.
4	b	Madin et al.	Madin et al.
4	c	gRodon (prediction)	GenomeSPOT (prediction)
5	a	n/a	n/a
5	b	gRodon (prediction)	n/a
5	c	n/a	Sample Metadata
5	d	AESOPS	n/a
5	e	AESOPS	n/a
5	f	Malaspina	n/a
5	g	Malaspina	n/a

## Sheet: Supplemental Figures
Sfig	Panel	Growth Data	Temperature Data
1	a	Madin et al.	Madin et al.
1	b	Madin et al.	Madin et al.
1	c	Madin et al.	Madin et al.
1	d	Madin et al.	Madin et al.
1	e	Madin et al.	Madin et al.
1	f	Madin et al.	Madin et al.
2	a	Madin et al.	Madin et al.
2	b	Madin et al.	Madin et al.
2	c	Madin et al.	Madin et al.
3	a	n/a	n/a
3	b	n/a	n/a
3	c	n/a	n/a
3	d	n/a	Gosha DB (experimental) and GenomeSPOT (prediction)
4	a	n/a	Gosha DB
4	b	n/a	GenomeSPOT (prediction)
5	a	n/a	Gosha DB
5	b	n/a	GenomeSPOT (prediction)
6	a	n/a	NASA Terra/MODIS
6	b	n/a	NASA Aqua/MODIS
6	c	n/a	Moreira et al.
7		n/a	n/a (model)
8	a	gRodon (predicted)	Estimated from environmental distribution (Zakem et al.)
8	b	n/a	n/a
8	c	n/a	Estimated from environmental distribution (Zakem et al.)
8	d	gRodon (predicted)	n/a
9	a	n/a	n/a
9	b	gRodon (predicted)	n/a
9	c	n/a	Mean annual temp of isolation environment (Choudoir et al.)
9	d	n/a	GenomeSPOT (prediction)
10	a	n/a	GenomeSPOT (prediction)
10	b	n/a	GenomeSPOT (prediction)
10	c	n/a	GenomeSPOT (prediction)
10	d	n/a	GenomeSPOT (prediction)
10	e	n/a	GenomeSPOT (prediction)
11		n/a	GenomeSPOT (prediction)
12	a	n/a	GenomeSPOT (prediction)
12	b	n/a	GenomeSPOT (prediction)
12	c	n/a	GenomeSPOT (prediction)
12	d	n/a	GenomeSPOT (prediction)
12	e	n/a	GenomeSPOT (prediction)
